# Supplementary material for: Dynamics of nitrogen and phosphorus accumulation and their stoichiometry along a chronosequence of forest primary succession in the Hailuogou Glacier retreat area, eastern Tibetan Plateau
Source: PLoS One. 2021 Feb 2;16(2):e0246433. doi: 10.1371/journal.pone.0246433 (PMC7853510; doi:10.1371/journal.pone.0246433)
Supplement: S1 File — (XLS) [file pone.0246433.s001.xls]

## Sheet: Meteorological data
Ecological station code	yers	Annual mean air pressure (hpa)	Annual precipitation(mm)	Annual maxima temperature (℃)	The date of the annual maxima temperature	Annual minimum temperature (℃)	The date of the annual minimum temperature	Annual average temperature (℃)	Annual average of daily maximum temperature (℃)	Annual average of daily minimum temperature (℃)	Relative humidity annual average (%)	Annual geothermal maximum of 0cm(℃)	Date of occurrence of geothermal maximum of 0cm	Annual geothermal minimum of 0cm(℃)	Date of occurrence of geothermal minimum of 0cm	Mean annual geothermal temperature of 0cm (℃)	Annual value of sunshine hours (hour)
GGF	2010	713.4	2010.8	24.9	07/29/10	-13.7	12/16/10	5.1	10.7	1.7	91	49.9	08/04/10	-8.8	01/03/10	8.3	954
GGF	2011	712.6	1403.4	23.9	05/18/11	-15.4	01/18/11	4.1	9.4	0.8	92	46.1	09/06/11	-11.6	12/28/11	7.7	1044
GGS	2012	829	546	32.2	05/07/12	-7	12/30/12	12.3	18.1	7.8	83	50.5	05/19/12	-6.3	01/31/12	15.6	1100
GGS	2013	829.8	1078.6	41	02/04/13	-5	01/08/13	13.4	20.3	8.1	81	59	08/21/13	-7.3	12/17/13	16.8	1434
GGF	2013	--	1420	23.8	06/17/13	-15.2	12/21/13	--	--	--	--	47.8	08/27/13	-13.6	12/21/13		1065
GGS	2014	830.3	659.6	32	04/18/14	-4.9	01/14/14	12.9	19	7.9	82	61.9	05/31/14	-7.4	01/22/14	16.2	1043
GGF	2014	713.5	1850.8	22	06/18/14	-12.7	01/13/14	4.6	9.9	1.5	93	38.5	09/07/14	-11.9	01/13/14	7.6	796
GGF	2015	713.6	1406.8	28.7	08/01/15	-10.7	12/26/15	5.2	10.9	1.8	92	41.7	07/11/15	-11.4	12/23/15	8.2	978
GGS	2016	829.9	1143.8	32.7	08/23/16	-9	01/24/16	13.3	19.8	8.2	79	63.4	06/01/16	-6.6	01/27/16	17.2	1116
GGF	2016	713.9	1845	26.9	07/15/16	-16.9	01/24/16	5.1	11	1.6	93	45.2	06/28/16	-11.9	01/23/16	8.3	973
GGS	2017	830.5	1118.2	32.6	07/15/17	-3	12/26/17	13.3	19.6	9.5	79	59.2	07/14/17	-6	01/13/17	16.9	886
GGF	2017	713.8	1859.2	28	07/11/17	-12.3	01/19/17	5	11	1.7	93	43.4	07/11/17	-8.8	11/27/17	7.8	841
GGS	2018	829.7	995.8	32.8	05/15/18	-3.5	12/31/18	13.1	19.1	9.2	79	59	05/16/18	-7	01/28/18	16.5	998
GGF	2018	713.2	1871.6	24	06/29/18	-12.2	02/05/18	4.8	11.1	1.5	94	46.4	09/04/18	-8.9	01/02/18	7.4	868
GGS represents weather station (1640m)
GGF represents weather station (3000m)
