# Supplementary material for: Dynamics of nitrogen and phosphorus accumulation and their stoichiometry along a chronosequence of forest primary succession in the Hailuogou Glacier retreat area, eastern Tibetan Plateau
Source: PLoS One. 2021 Feb 2;16(2):e0246433. doi: 10.1371/journal.pone.0246433 (PMC7853510; doi:10.1371/journal.pone.0246433)
Supplement: S2 File — (XLS) [file pone.0246433.s002.xls]

## Sheet: Sheet1
Biomass of fine root	H. rhamnoides		Salix spp.		P. purdomii		A. fabri
Sample sites	Mean	SD	Mean	SD	Mean	SD	Mean	SD
S1	0.0133333	0.00450925	0.0392567	0.0104158	0.0091	0.00358201
S2	0.0468819	0.0414725	0.0867593	0.013131	0.532354	0.114925
S3	0.0680857	0.0390872	0.100885	0.0218129	1.22166	0.298151	0.000197783	8.35841e-05
S4	0.0541219	0.0243212	0.0708742	0.00835618	1.5778	0.377773	0.00132129	0.000880077
S5					0.304843	0.143485	1.42541	0.405562
S6							1.67513	0.225074
*fine root (diameter <2 mm)
Biomass of medium root	H. rhamnoides		Salix spp.		P. purdomii		A. fabri
Sample sites	Mean	SD	Mean	SD	Mean	SD	Mean	SD
S1	0.0253333	0.0135769	0.0671233	0.0171913	0.0150333	0.00510269
S2	1.1552	0.595078	0.12802	0.0247071	0.621177	0.0740931
S3	1.34013	0.596784	0.15291	0.0114455	1.30306	0.305527	0.000230271	6.08193e-05
S4	1.07769	0.488738	0.156076	0.0438679	1.74186	0.523069	0.00271841	0.000640366
S5					0.54326	0.189658	3.71818	1.89659
S6							2.83157	0.276709
*medium root (2-30 mm)
Biomass of coarse root	H. rhamnoides		Salix spp.		P. purdomii		A. fabri
Sample sites	Mean	SD	Mean	SD	Mean	SD	Mean	SD
S1	0.308667	0.161868	0.25361	0.0401468	0.163847	0.0457282
S2	2.66986	0.30365	2.12297	0.299891	8.26649	1.08082
S3	2.54428	0.0811785	2.23903	0.357832	20.0022	3.03529	0.00100832	0.000407523
S4	1.67306	0.179213	2.00533	0.173954	27.9477	5.5052	0.00959649	0.00258448
S5					7.16465	0.281978	36.452	3.37705
S6							31.6783	1.62912
*coarse root (>30 mm)
Biomass of leaf	H. rhamnoides		Salix spp.		P. purdomii		A. fabri
Sample sites	Mean	SD	Mean	SD	Mean	SD	Mean	SD
S1	0.193367	0.0771194	0.0985767	0.0243122	0.177433	0.0231866
S2	0.327863	0.0307457	0.365559	0.134766	0.659378	0.0109239
S3	0.230455	0.0337939	0.28537	0.182764	1.05873	0.0239842	0.000406428	0.000421896
S4	0.0253333	0.00350405	0.0441085	0.00600169	1.75014	0.11074	0.00246879	0.00184851
S5					0.196283	0.0248842	13.6167	0.138512
S6							14.6202	2.03878
Biomass of branch	H. rhamnoides		Salix spp.		P. purdomii		A. fabri
Sample sites	Mean	SD	Mean	SD	Mean	SD	Mean	SD
S1	1.16067	0.309875	0.316627	0.0952917	0.130663	0.018115
S2	7.59998	0.479455	2.20479	0.503491	6.08319	1.07296
S3	5.70121	0.607106	1.94237	0.216109	15.5505	1.77886	0.00228926	0.000914233
S4	0.490802	0.24761	1.52558	0.737059	16.6955	2.22825	0.0243805	0.00885335
S5					3.39532	0.641996	31.7863	4.40981
S6							35.1699	0.783032
Biomass of stem	H. rhamnoides		Salix spp.		P. purdomii		A. fabri
Sample sites	Mean	SD	Mean	SD	Mean	SD	Mean	SD
S1	0.897	0.0784283	1.26309	0.28559	1.18442	0.120846
S2	14.5862	6.98924	15.1367	2.48985	49.8439	3.09293
S3	12.7558	8.24531	11.5069	1.96071	104.986	7.88828	0.00370733	0.000660852
S4	3.36312	2.3111	7.6791	1.11461	133.752	8.6632	0.0355828	0.0110931
S5					27.6733	5.86711	128.945	13.3755
S6							236.409	15.9149
Biomass of bark	H. rhamnoides		Salix spp.		P. purdomii		A. fabri
Sample sites	Mean	SD	Mean	SD	Mean	SD	Mean	SD
S1	0.128333	0.0275015	0.100713	0.00277705	0.113177	0.0261688
S2	1.75552	0.81118	1.37254	0.156742	3.40936	0.353477
S3	1.74713	0.861826	1.39806	0.132926	8.29551	0.474701	0.000270585	2.10428e-05
S4	0.633327	0.101708	1.00273	0.206003	12.1577	1.0679	0.00237476	0.000368179
S5					2.90834	1.05586	9.98207	1.48421
S6							17.3823	3.27156
Biomass of shrub
Sample sites	Mean	SD
S1	0.0231933	0.00449592
S2	0.250232	0.0959935
S3	1.92898	0.137707
S4	5.34461	1.25507
S5	11.0286	1.59301
S6	18.7114	4.44589
Biomass of herb
Sample sites	Mean	SD
S1	0.17431	0.0131555
S2	0.538657	0.114531
S3	0.863337	0.139629
S4	1.8979	0.586857
S5	0.572967	0.214181
S6	1.76058	0.480832
Biomass of moss
Sample sites	Mean	SD
S1	0.416327	0.449104
S2	0.92089	0.193611
S3	1.7029	0.288274
S4	2.15685	0.959563
S5	11.4687	2.42531
S6	5.87746	0.651412
Biomass of litter
Sample sites	Mean	SD
S1	0.552803	0.0875408
S2	1.42738	0.365809
S3	1.69263	0.117856
S4	1.82765	0.146075
S5	2.40449	0.353912
S6	2.31431	0.370073
