# Supplementary material for: Dynamics of nitrogen and phosphorus accumulation and their stoichiometry along a chronosequence of forest primary succession in the Hailuogou Glacier retreat area, eastern Tibetan Plateau
Source: PLoS One. 2021 Feb 2;16(2):e0246433. doi: 10.1371/journal.pone.0246433 (PMC7853510; doi:10.1371/journal.pone.0246433)
Supplement: S3 File — (XLS) [file pone.0246433.s003.xls]

## Sheet: Sheet1
Concontration
Fine root	H. rhamnoides		Salix spp.		P. purdomii		A. fabri
Sample sites	N(g/kg)	P(g/kg)	N(g/kg)	P(g/kg)	N(g/kg)	P(g/kg)	N(g/kg)	P(g/kg)
S1	23.64	1.45	6.13	0.87	3.14	0.96
S2	25.59	1.00492	6.17	1.04379	6.5	0.722469
S3	25.59	1.05368	6.045	0.435025	6.01	1.08	3.4	0.98
S4	25.49	0.88846	5.38	0.550333	6.78	1.14	2.71	0.99
S5					3.89	0.99	2.84	0.92
S6							6.49	0.93
Medium root	H. rhamnoides		Salix spp.		P. purdomii		A. fabri
Sample sites	N(g/kg)	P(g/kg)	N(g/kg)	P(g/kg)	N(g/kg)	P(g/kg)	N(g/kg)	P(g/kg)
S1	23.64	1.21	6.13	0.82	3.14	0.71
S2	27.73	1.27554	6.4	0.862372	4.7	0.73
S3	25.68	0.644503	5.745	0.392062	3.82	0.99	1.1	0.79
S4	25.58	1.16435	4.2	0.401367	2.96	0.96	2.24	0.83
S5					4.55	1.12	2.56	0.82
S6							4.82	0.84
Coarse root	H. rhamnoides		Salix spp.		P. purdomii		A. fabri
Sample sites	N(g/kg)	P(g/kg)	N(g/kg)	P(g/kg)	N(g/kg)	P(g/kg)	N(g/kg)	P(g/kg)
S1	10.27	1.03	4.8	0.77	3.14	0.55
S2	--	1.07731	--	0.772223	5.4	0.73
S3	--	0.463255	--	0.335869	3.755	0.73	3	0.79
S4	--	0.82249	4.83	0.407838	4.255	0.93	3	0.83
S5					2.77	0.98	3.03	0.7
S6							6.17	0.81
Leaf	H. rhamnoides		Salix spp.		P. purdomii		A. fabri
Sample sites	N(g/kg)	P(g/kg)	N(g/kg)	P(g/kg)	N(g/kg)	P(g/kg)	N(g/kg)	P(g/kg)
S1	37.1	1.89	23.52	5.66	19.01	1.39
S2	39.58	2.18	28.62	5.72	22.2	1.44
S3	39.67	2.23	22.42	2.21	23.1	1.56	13.8	1.32
S4	37.97	2.55	24.74	3.07	23.36	1.82	13.1	1.31
S5					23.7	1.88	12.03	1.16
S6							12.57	1.2
Bark	H. rhamnoides		Salix spp.		P. purdomii		A. fabri
Sample sites	N(g/kg)	P(g/kg)	N(g/kg)	P(g/kg)	N(g/kg)	P(g/kg)	N(g/kg)	P(g/kg)
S1	17.6	0.264723	2.374	0.366445	2.116	0.356
S2	27.21	0.2769	5.17	0.385761	4.29	0.412405
S3	33.135	0.312	5.54	0.451299	4.945	0.210497	1.755	0.295
S4	27.0938	0.265422	5.78	0.320974	4.78	0.331483	1.552	0.452
S5					4.12	0.189879	1.55	0.28879
S6							1.43307	0.285378
Stem	H. rhamnoides		Salix spp.		P. purdomii		A. fabri
Sample sites	N(g/kg)	P(g/kg)	N(g/kg)	P(g/kg)	N(g/kg)	P(g/kg)	N(g/kg)	P(g/kg)
S1	17.61	0.448	7.185	0.285	7.4	0.356
S2	5.72	0.351111	1.5	0.344	3.47	0.412405
S3	5.41	0.436221	1.53	0.30105	1.995	0.210497	3.49	0.553
S4	5.824	0.817838	2.35	0.443107	3.355	0.331483	4.07	0.503
S5					3.34	0.189879	3.98	0.610459
S6							4.57	0.460395
Branch	H. rhamnoides		Salix spp.		P. purdomii		A. fabri
Sample sites	N(g/kg)	P(g/kg)	N(g/kg)	P(g/kg)	N(g/kg)	P(g/kg)	N(g/kg)	P(g/kg)
S1	23.5097	2.19027	12.8509	1.23421	10.6562	1.55791
S2	17.9	2.0025	5.81	1.38633	8.14	1.0035
S3	14.4	2.0057	5.375	0.95	6.19	0.862	9.27705	1.54618
S4	16.067	2.25916	5.73	0.746936	7.75	0.791	10.3124	1.49
S5					8.8696	0.68	9.4272	1.2205
S6							9.317	1.03
	Shrub
Sample sites	N(g/kg)	P(g/kg)
S1	12.9485	0.602342
S2	13.8249	1.6022
S3	16.4	1.68
S4	14.0244	1.44202
S5	13.43	0.97
S6	17.2202	1.20687
	Herb
Sample sites	N(g/kg)	P(g/kg)
S1	25.5152	1.23771
S2	14.2898	1.62996
S3	8.28807	1.25173
S4	12.8789	1.93934
S5	14.1401	1.25201
S6	13.0125	1.31023
	Moss
Sample sites	N(g/kg)	P(g/kg)
S1	6.29156	0.612862
S2	7.5798	1.00371
S3	13.5546	0.983778
S4	9.61303	0.952574
S5	13.2614	0.988291
S6	14.5158	1.25118
	Litter
Sample sites	N(g/kg)	P(g/kg)
S1	23.191	0.847145
S2	22.9063	0.993098
S3	24.1347	0.881876
S4	23.4063	1.09461
S5	17.8131	0.55603
S6	15.6003	0.620135
