# Supplementary material for: Dynamics of nitrogen and phosphorus accumulation and their stoichiometry along a chronosequence of forest primary succession in the Hailuogou Glacier retreat area, eastern Tibetan Plateau
Source: PLoS One. 2021 Feb 2;16(2):e0246433. doi: 10.1371/journal.pone.0246433 (PMC7853510; doi:10.1371/journal.pone.0246433)
Supplement: S4 File — (XLS) [file pone.0246433.s004.xls]

## Sheet: Sheet1
Sampling sites	Tree		Shrub		Herb
	Rate relative of N change	Rate relative of P change	Rate relative of N change	Rate relative of P change	Rate relative of N change	Rate relative of P change
S2	0.516777	0.475344	0.067133	0.829304	0.0592102	0.175479
	0.331043	0.507329	0.0366038	0.0745705	0.0193284	0.0931374
	0.417214	0.69409	0.0728476	0.302431	0.0301031	0.190482
S3	0.00877352	0.0135593	4.15442	3.95161	-0.0357515	-0.0120057
	0.0213395	0.0191042	4.45057	3.87363	0.0199741	0.0643157
	0.00863075	0.00622969	6.22065	5.12888	0.00679763	0.0344955
S4	0.01102	0.0177584	0.158041	0.158945	0.197733	0.173649
	0.0145764	0.0210799	0.0954409	0.0961103	0.147061	0.172498
	0.0224395	0.0320551	0.0868615	0.0874988	0.237215	0.209748
S5	0.0173589	0.028398	0.0273502	0.00858452	-0.024511	-0.0274831
	0.0141302	0.023312	0.0505921	0.0249105	-0.019321	-0.0279802
	0.0193528	0.0247486	0.0308833	0.0110663	-0.0270648	-0.0307584
S6	0.00827928	0.00149058	0.0131956	0.0120628	0.0796664	0.0658075
	0.0103981	0.0031738	0.0369639	0.0351262	0.0434022	0.0510971
	0.00761366	0.00195128	0.0401481	0.038216	0.0277835	0.06031
Sampling sites	Moss		Total vegetation		Organic soil
	Rate relative of N change	Rate relative of P change	Rate relative of N change	Rate relative of P change	Rate relative of N change	Rate relative of P change
S2	0.205337	0.275866	0.425932	0.444548	17.9755	0.294102
	0.452491	0.439235	0.287798	0.461945	18.2146	0.194463
	0.125645	0.206028	0.341892	0.618004	19.0337	0.245224
S3	0.262913	0.129538	0.0148061	0.0182236	0.023282	-0.0044811
	0.152255	0.0396908	0.0268148	0.0232431	0.0235763	0.032966
	0.298773	0.0893385	0.0170011	0.0121719	0.0571565	0.0298473
S4	-0.0115894	0.0157148	0.016176	0.0241241	0.0405287	0.0461352
	-0.0248364	-0.00257361	0.0168692	0.0251144	0.0333139	0.0256507
	-0.00955103	-0.00279818	0.0253378	0.0360699	0.020048	0.00611527
S5	0.234397	0.155278	0.0205976	0.0272067	0.00675178	-0.00735021
	0.238494	0.157218	0.0183307	0.0232496	0.00400509	-0.0111844
	0.289055	0.300519	0.022959	0.0245309	-0.00197952	-0.00790611
S6	-0.0105426	-0.00736634	0.00709386	0.0017866	0.0189201	0.0321626
	-0.00786558	-0.00523437	0.0112742	0.00469018	0.0225104	0.0312145
	-0.0133101	-0.0121238	0.00772512	0.00288818	0.0193978	0.0258297
